# Supplementary material for: Outbreak of occupational Brucella infection caused by live attenuated Brucella vaccine in a biological products company in Chongqing, China, 2020
Source: Emerg Microbes Infect. 2022 Oct 26;11(1):2544–52. doi: 10.1080/22221751.2022.2130099 (PMC9621275; doi:10.1080/22221751.2022.2130099)
Supplement: Supplemental Material [file TEMI_A_2130099_SM7824.zip]

Archive with 2 entries (2 files):
- Highlights.docx
- Table S1.docx
